# Supplementary material for: Dental plaque microbiota sequence counts for microbial profiling and resistance genes detection
Source: Appl Microbiol Biotechnol. 2024 May 6;108(1):319. doi: 10.1007/s00253-024-13152-z (PMC11074014; doi:10.1007/s00253-024-13152-z)
Supplement: Supplementary file 1 — Supplementary file1 (XLSX 30.3 KB) [file 253_2024_13152_MOESM1_ESM.xlsx]

## Sheet: Table_S1
Sample_ID	Sample	Sample_type
S1_109M	S1	Human plaque sample
S1_80M	S1	Human plaque sample
S1_50M	S1	Human plaque sample
S1_40M	S1	Human plaque sample
S1_35M	S1	Human plaque sample
S1_20M	S1	Human plaque sample
S1_10M	S1	Human plaque sample
S1_5M	S1	Human plaque sample
S2_106M	S2	Human plaque sample
S2_80M	S2	Human plaque sample
S2_50M	S2	Human plaque sample
S2_40M	S2	Human plaque sample
S2_35M	S2	Human plaque sample
S2_20M	S2	Human plaque sample
S2_10M	S2	Human plaque sample
S2_5M	S2	Human plaque sample
S3_105M	S3	Human plaque sample
S3_80M	S3	Human plaque sample
S3_50M	S3	Human plaque sample
S3_40M	S3	Human plaque sample
S3_35M	S3	Human plaque sample
S3_20M	S3	Human plaque sample
S3_10M	S3	Human plaque sample
S3_5M	S3	Human plaque sample
S4_96M	S4	Human plaque sample
S4_80M	S4	Human plaque sample
S4_50M	S4	Human plaque sample
S4_40M	S4	Human plaque sample
S4_35M	S4	Human plaque sample
S4_20M	S4	Human plaque sample
S4_10M	S4	Human plaque sample
S4_5M	S4	Human plaque sample
M1_87M	Microbial Community Standard	Microbial Community DNA Standard
M1_80M	Microbial Community Standard	Microbial Community DNA Standard
M1_50M	Microbial Community Standard	Microbial Community DNA Standard
M1_40M	Microbial Community Standard	Microbial Community DNA Standard
M1_35M	Microbial Community Standard	Microbial Community DNA Standard
M1_20M	Microbial Community Standard	Microbial Community DNA Standard
M1_10M	Microbial Community Standard	Microbial Community DNA Standard
M1_5M	Microbial Community Standard	Microbial Community DNA Standard

## Sheet: Table_S2
				Reads number
					Trimming			Host decontamination			Tot reads after all QC
Sample_ID	Percent_duplicates (%)	Percent GC (%)	Avg_read_len	Total	after_trim_PE	after_trim_Single	% Reads survived trim	after_decontam_homo_sapiens_PE	after_decontam_homo_sapiens_single	% Reads survived host decont
S1_109M_R1	9.39	45	151	109004045	89392505	7658633	0.890344	28540518	2439520	0.28421	30980038
S1_109M_R2	8.96	45	151	109004045	89392505	5221969	0.86799	28540518	1894907	0.279214	30435425
S1_80M_R1	8.13	45	151	80000000	65538529	5568038	0.888832	20923234	1769108	0.283654	22692342
S1_80M_R2	7.75	45	151	80000000	65538529	3912562	0.868139	20923234	1426053	0.279366	22349287
S1_50M_R1	6.54	45	151	50000000	41203425	3398035	0.892029	13227729	1048027	0.285515	14275756
S1_50M_R2	6.18	45	151	50000000	41203425	2327346	0.870615	13227729	826039	0.281075	14053768
S1_40M_R1	6	45	151	40000000	32988464	2688772	0.891931	10595953	828034	0.2856	11423987
S1_40M_R2	6	45	151	40000000	32988464	1865786	0.871356	10595953	658926	0.281372	11254879
S1_35M_R1	5	45	151	35000000	28868773	2337492	0.891608	9276646	719182	0.285595	9995828
S1_35M_R2	5	45	151	35000000	28868773	1640709	0.871699	9276646	577602	0.28155	9854248
S1_20M_R1	4.3	45	151	20000000	16514661	1312531	0.89136	5312437	403399	0.285792	5715836
S1_20M_R2	4.57	45	151	20000000	16514661	940498	0.872758	5312437	328452	0.282044	5640889
S1_10M_R1	3	45	151	10000000	8251296	656358	0.890765	2654345	202207	0.285655	2856552
S1_10M_R2	3	45	151	10000000	8251296	473651	0.872495	2654345	166428	0.282077	2820773
S1_5M_R1	2	45	151	5000000	4141075	323786	0.892972	1335535	99024	0.286912	1434559
S1_5M_R2	2	45	151	5000000	4141075	230713	0.874358	1335535	80067	0.28312	1415602
S2_106M_R1	15.43	44	151	106755985	88884320	7052603	0.898656	65709754	5019700	0.662534	70729454
S2_106M_R2	15.12	44	151	106755985	88884320	4604363	0.875723	65709754	3307430	0.646495	69017184
S2_80M_R1	12.64	44	151	80000000	66550414	5226486	0.897211	49193985	3717798	0.661397	52911783
S2_80M_R2	12.4	44	151	80000000	66550414	3527973	0.87598	49193985	2538588	0.646657	51732573
S2_50M_R1	9.08	44	151	50000000	41831370	3187424	0.900376	30942812	2254887	0.663954	33197699
S2_50M_R2	8.88	44	151	50000000	41831370	2086055	0.878348	30942812	1488364	0.648624	32431176
S2_40M_R1	8	44	151	40000000	33492924	2515379	0.900208	24779967	1777212	0.663929	26557179
S2_40M_R2	8	44	151	40000000	33492924	1674028	0.879174	24779967	1194176	0.649354	25974143
S2_35M_R1	7	44	151	35000000	29308374	2185385	0.899822	21682693	1543443	0.663604	23226136
S2_35M_R2	7	44	151	35000000	29308374	1473748	0.879489	21682693	1050604	0.649523	22733297
S2_20M_R1	4.75	44	151	20000000	16769549	1219447	0.89945	12408672	859397	0.663403	13268069
S2_20M_R2	4.54	44	151	20000000	16769549	848195	0.880887	12408672	604262	0.650647	13012934
S2_10M_R1	3	44	151	10000000	8380397	610656	0.899105	6204457	430752	0.663521	6635209
S2_10M_R2	3	44	151	10000000	8380397	426140	0.880654	6204457	304345	0.65088	6508802
S2_5M_R1	2	44	151	5000000	4203712	300499	0.900842	3113529	211481	0.665002	3325010
S2_5M_R2	2	44	151	5000000	4203712	207650	0.882272	3113529	147525	0.652211	3261054
S3_105M_R1	6.75	43	151	105720307	87658504	7275021	0.897969	45319698	3492203	0.461708	48811901
S3_105M_R2	6.53	43	151	105720307	87658504	4390063	0.87068	45319698	2083270	0.448381	47402968
S3_80M_R1	5.76	43	151	80000000	66277655	5454768	0.896655	34257582	2616716	0.460929	36874298
S3_80M_R2	5.59	43	151	80000000	66277655	3389444	0.870839	34257582	1612978	0.448382	35870560
S3_50M_R1	4.48	43	151	50000000	41612441	3356448	0.899378	21532835	1595372	0.462564	23128207
S3_50M_R2	4.38	43	151	50000000	41612441	2013317	0.872515	21532835	942568	0.449508	22475403
S3_40M_R1	4	43	151	40000000	33314091	2653651	0.899194	17243766	1259753	0.462588	18503519
S3_40M_R2	4	43	151	40000000	33314091	1617214	0.873283	17243766	756559	0.450008	18000325
S3_35M_R1	4	43	151	35000000	29147588	2309259	0.898767	15085039	1096156	0.46232	16181195
S3_35M_R2	4	43	151	35000000	29147588	1422426	0.873429	15085039	665005	0.450001	15750044
S3_20M_R1	2.85	43	151	20000000	16676184	1290466	0.898332	8631834	610804	0.462132	9242638
S3_20M_R2	2.74	43	151	20000000	16676184	820338	0.874826	8631834	383078	0.450746	9014912
S3_10M_R1	2	43	151	10000000	8334688	645840	0.898053	4319923	305908	0.462583	4625831
S3_10M_R2	2	43	151	10000000	8334688	411369	0.874606	4319923	192540	0.451246	4512463
S3_5M_R1	2	43	151	5000000	4180839	318774	0.899923	2169242	150728	0.463994	2319970
S3_5M_R2	2	43	151	5000000	4180839	201635	0.876495	2169242	94037	0.452656	2263279
S4_96M_R1	4.92	42	151	96779045	78976064	7029061	0.888675	21660451	1767229	0.242074	23427680
S4_96M_R2	4.94	42	151	96779045	78976064	4528078	0.862833	21660451	1242326	0.23665	22902777
S4_80M_R1	4.59	42	151	80000000	65264284	5772836	0.887964	17899035	1448470	0.241844	19347505
S4_80M_R2	4.57	42	151	80000000	65264284	3777089	0.863017	17899035	1038980	0.236725	18938015
S4_50M_R1	3.87	42	151	50000000	40935496	3552952	0.889769	11248899	876398	0.242506	12125297
S4_50M_R2	3.86	42	151	50000000	40935496	2293009	0.86457	11248899	620358	0.237385	11869257
S4_40M_R1	4	42	151	40000000	32758807	2830143	0.889724	9009643	695412	0.242626	9705055
S4_40M_R2	4	42	151	40000000	32758807	1828790	0.86469	9009643	491839	0.237537	9501482
S4_35M_R1	3	42	151	35000000	28691925	2449719	0.889761	7891480	600165	0.242618	8491645
S4_35M_R2	3	42	151	35000000	28691925	1603807	0.865592	7891480	430300	0.237765	8321780
S4_20M_R1	2.84	42	151	20000000	16414153	1366330	0.889024	4516946	333614	0.242528	4850560
S4_20M_R2	2.79	42	151	20000000	16414153	926865	0.867051	4516946	248181	0.238256	4765127
S4_10M_R1	2	42	151	10000000	8204276	685579	0.888985	2261890	167424	0.242931	2429314
S4_10M_R2	2	42	151	10000000	8204276	461697	0.866597	2261890	123667	0.238556	2385557
S4_5M_R1	2	42	151	5000000	4115288	338592	0.890776	1136369	82263	0.243726	1218632
S4_5M_R2	2	42	151	5000000	4115288	225828	0.868223	1136369	59989	0.239272	1196358
M1_87M_R1	41.91	45	151	87950201	71614027	5903698	0.881382	71200845	5758550	0.875034	76959395
M1_87M_R2	40.91	45	151	87950201	71614027	3746679	0.856857	71200845	3625713	0.850783	74826558
M1_80M_R1	40.02	45	151	80000000	65126253	5353814	0.881001	64752211	5221841	0.874676	69974052
M1_80M_R2	39.04	45	151	80000000	65126253	3430386	0.856958	64752211	3320248	0.850906	68072459
M1_50M_R1	30.4	45	151	50000000	40839079	3276223	0.882306	40604593	3194454	0.875981	43799047
M1_50M_R2	31.11	45	151	50000000	40839079	2092431	0.85863	40604593	2023813	0.852568	42628406
M1_40M_R1	28	45	151	40000000	32727959	2602947	0.883273	32539987	2537953	0.876949	35077940
M1_40M_R2	27	45	151	40000000	32727959	1641150	0.859228	32539987	1586545	0.853163	34126532
M1_35M_R1	25	45	151	35000000	28659593	2261058	0.883447	28494757	2204021	0.877108	30698778
M1_35M_R2	25	45	151	35000000	28659593	1433600	0.859806	28494757	1385782	0.85373	29880539
M1_20M_R1	17.75	45	151	20000000	16401138	1249723	0.882543	16306412	1217452	0.876193	17523864
M1_20M_R2	17.22	45	151	20000000	16401138	829699	0.861542	16306412	802537	0.855447	17108949
M1_10M_R1	11	45	151	10000000	8192721	628599	0.882132	8145132	612489	0.875762	8757621
M1_10M_R2	10	45	151	10000000	8192721	415465	0.860819	8145132	401950	0.854708	8547082
M1_5M_R1	7	45	151	5000000	4112399	309226	0.884325	4088758	301329	0.878017	4390087
M1_5M_R2	7	45	151	5000000	4112399	201697	0.862819	4088758	195070	0.856766	4283828

## Sheet: Table_S3
Species	Datasheet_abundances(%)	M1_87M_abundances(%)	M1_80M_abundances(%)	M1_50M_abundances(%)	M1_40M_abundances(%)	M1_35M_abundances(%)	M1_20M_abundances(%)	M1_10M_abundances(%)	M1_5M_abundances(%)
Bacillus intestinalis	0.1	7.96731	7.97392	7.97548	7.92992	7.9613	7.93669	7.93342	8.02029
Bacillus subtilis	10.3	0	0	0	0	0	0	0	0
Cryptococcus gattii VGI	0	0.000347075	0.000381906	0.000607319	0	0	0	0	0
Cryptococcus gattii VGII	0	0.0114274	0.0119259	0.0106975	0.0100212	0.00991165	0	0	0
Cryptococcus gattii VGIII	0	0.00219525	0.00161442	0	0	0	0	0	0
Cryptococcus neoformans	0.37	0.188774	0.194069	0.178838	0.185032	0.185006	0.177432	0.142931	0.14114
Enterococcus faecalis	14.6	12.6544	12.5582	12.5859	12.5939	12.6321	12.6925	12.738	12.7509
Escherichia coli	8.5	6.39284	6.41163	6.53997	6.51516	6.44657	6.4378	6.55284	6.42347
Lactobacillus fermentum	21.6	23.9432	23.954	23.8792	24.0008	23.9849	24.0418	24.0131	24.2853
Listeria monocytogenes	13.9	11.0266	11.062	11.0187	10.9992	10.9932	10.9351	11.0937	10.9936
Pseudomonas aeruginosa	6.1	1.56806	1.56057	1.53988	1.5507	1.55814	1.5386	1.48426	1.4017
Saccharomyces cerevisiae	0.57	0.485471	0.484075	0.48917	0.487066	0.489273	0.496163	0.497345	0.470966
Salmonella enterica	8.7	6.96185	6.98641	6.96704	6.94938	6.96267	6.96875	6.92291	7.04065
Staphylococcus argenteus	0	0.162544	0.164827	0.168522	0.166049	0.158526	0.177857	0.148093	0.164913
Staphylococcus aureus	15.2	15.4037	15.4332	15.4059	15.3766	15.4105	15.3952	15.367	15.291

## Sheet: Table_S4
	Number of taxa
Sample_ID	Phylum	Class	Order	Family	Genus	Species
S1_109M	7	17	26	34	48	133
S1_80M	7	17	26	34	47	129
S1_50M	7	16	25	33	45	121
S1_40M	7	16	25	33	45	120
S1_35M	7	16	25	32	43	117
S1_20M	7	15	24	29	38	109
S1_10M	6	13	22	27	33	91
S1_5M	6	11	17	21	26	70
S2_106M	7	16	25	33	49	144
S2_80M	7	16	25	33	48	143
S2_50M	7	16	25	32	46	136
S2_40M	7	16	25	32	46	134
S2_35M	7	16	25	32	45	132
S2_20M	6	15	24	31	44	125
S2_10M	6	15	23	29	39	112
S2_5M	6	15	22	28	37	99
S3_105M	8	18	27	37	62	191
S3_80M	8	18	27	37	62	183
S3_50M	8	18	27	37	60	176
S3_40M	8	18	27	36	59	171
S3_35M	8	18	27	36	59	170
S3_20M	8	18	25	34	56	162
S3_10M	8	18	25	32	52	145
S3_5M	8	18	25	31	46	122
S4_96M	8	17	26	35	53	170
S4_80M	8	17	26	35	53	166
S4_50M	8	17	25	34	50	150
S4_40M	7	16	24	33	49	147
S4_35M	7	16	24	33	49	145
S4_20M	7	16	23	32	45	133
S4_10M	7	16	23	31	44	124
S4_5M	7	16	23	30	41	109
M1_87M	4	4	6	9	10	14
M1_80M	4	4	6	9	10	14
M1_50M	4	4	6	9	10	13
M1_40M	4	4	6	9	10	12
M1_35M	4	4	6	9	10	12
M1_20M	4	4	6	9	10	11
M1_10M	4	4	6	9	10	11
M1_5M	4	4	6	9	10	11
